# Supplementary material for: Longer Participation in the Special Supplemental Nutrition Program for Women, Infants, and Children Is Not Associated with Reduced Sugar-Sweetened Beverage Intake among Black Participants
Source: Nutrients. 2022 Feb 28;14(5):1048. doi: 10.3390/nu14051048 (PMC8912710; doi:10.3390/nu14051048)
Supplement: Supplementary file 1 [file nutrients-14-01048-s001.zip]

Archive with 1 entries (1 files):
- nutrients-1563750-supplementary.pdf
